# Supplementary material for: Association mapping with a diverse population of Puccinia graminis f. sp. tritici identified avirulence loci interacting with the barley Rpg1 stem rust resistance gene
Source: BMC Genomics. 2024 Aug 1;25:751. doi: 10.1186/s12864-024-10670-y (PMC11295639; doi:10.1186/s12864-024-10670-y)
Supplement: Supplementary file 1 — Supplementary Material 1: Supplementary Table S1. Information on collection year, location, and host of the Pgt isolates used in this study. [file 12864_2024_10670_MOESM1_ESM.xlsx]

## Sheet: Supplementary Table S1
Isolate_ID	Isolate_name	Collection_Year	Host	Location
lib1	BrMo1	2019-2020	Barberry	Moscow, ID
lib2	BrMo3	2019-2020	Barberry	Moscow, ID
lib3	BrMo5	2019-2020	Barberry	Moscow, ID
lib4	BrMo7	2019-2020	Barberry	Moscow, ID
lib5	BrMo9	2019-2020	Barberry	Moscow, ID
lib6	BrMo10	2019-2020	Barberry	Moscow, ID
lib7	BrMo12	2019-2020	Barberry	Moscow, ID
lib8	BrMo13	2019-2020	Barberry	Moscow, ID
lib9	BrMo14	2019-2020	Barberry	Moscow, ID
lib10	BrMo15	2019-2020	Barberry	Moscow, ID
lib11	BrPo16	2019-2020	Barberry	Potlach, ID
lib12	BrPo17	2019-2020	Barberry	Potlach, ID
lib13	BrMo18	2019-2020	Barberry	Moscow, ID
lib14	BrMo22	2019-2020	Barberry	Moscow, ID
lib15	BrMo23	2019-2020	Barberry	Moscow, ID
lib16	BrMo25	2019-2020	Barberry	Moscow, ID
lib17	Brcx1	2019-2020	Barberry	Colfax, WA
lib18	Brcx3	2019-2020	Barberry	Colfax, WA
lib19	Brcx4	2019-2020	Barberry	Colfax, WA
lib20	Brcx5	2019-2020	Barberry	Colfax, WA
lib21	Brcx6	2019-2020	Barberry	Colfax, WA
lib22	Brcx7	2019-2020	Barberry	Colfax, WA
lib23	Brcx12	2019-2020	Barberry	Colfax, WA
lib24	Brcx13	2019-2020	Barberry	Colfax, WA
lib25	Brcx14	2019-2020	Barberry	Colfax, WA
lib26	Brcx16	2019-2020	Barberry	Colfax, WA
lib27	Brcx18	2019-2020	Barberry	Colfax, WA
lib28	Brcx21	2019-2020	Barberry	Colfax, WA
lib29	Brcx22	2019-2020	Barberry	Colfax, WA
lib30	Brcx24	2019-2020	Barberry	Colfax, WA
lib31	Brcx26	2019-2020	Barberry	Colfax, WA
lib32	Brcx27	2019-2020	Barberry	Colfax, WA
lib33	Brcx32	2019-2020	Barberry	Colfax, WA
lib34	Brcx39	2019-2020	Barberry	Colfax, WA
lib35	Brcx40	2019-2020	Barberry	Colfax, WA
lib36	Brcx43	2019-2020	Barberry	Colfax, WA
lib37	Brcx44	2019-2020	Barberry	Colfax, WA
lib38	Brcx45	2019-2020	Barberry	Colfax, WA
lib39	Brcx49	2019-2020	Barberry	Colfax, WA
lib40	Mopu1	2019-2020	Mahonia	Pullman, WA
lib41	Mopu2	2019-2020	Mahonia	Pullman, WA
lib42	Mopu3	2019-2020	Mahonia	Pullman, WA
lib43	Mopu4	2019-2020	Mahonia	Pullman, WA
lib44	Mopu5	2019-2020	Mahonia	Pullman, WA
lib45	Mopu6	2019-2020	Mahonia	Pullman, WA
lib46	Mopu7	2019-2020	Mahonia	Pullman, WA
lib47	Mopu8	2019-2020	Mahonia	Pullman, WA
lib48	Mopu9	2019-2020	Mahonia	Pullman, WA
lib49	Mopu10	2019-2020	Mahonia	Pullman, WA
lib50	Mopu11	2019-2020	Mahonia	Pullman, WA
lib51	Lsp7	2019-2020	Barley	Spokane, WA
lib52	Lsp8	2019-2020	Barley	Spokane, WA
lib53	Lsp9	2019-2020	Barley	Spokane, WA
lib54	Lsp16	2019-2020	Barley	Spokane, WA
lib55	Lsp18	2019-2020	Barley	Spokane, WA
lib56	Lsp21	2019-2020	Barley	Spokane, WA
lib57	Lsp27b	2019-2020	Barley	Spokane, WA
lib58	Lsp28	2019-2020	Barley	Spokane, WA
lib59	Sbpu5	2019-2020	Barley	Pullman, WA
lib60	Sbpu14	2019-2020	Barley	Pullman, WA
lib61	Sbpu18	2019-2020	Barley	Pullman, WA
lib62	Sbpu26	2019-2020	Barley	Pullman, WA
lib63	Sbpu28	2019-2020	Barley	Pullman, WA
lib64	Sbpu32	2019-2020	Barley	Pullman, WA
lib65	Epu2	2019-2020	Barley	Pullman, WA
lib66	Epu5	2019-2020	Barley	Pullman, WA
lib67	Epu10	2019-2020	Barley	Pullman, WA
lib68	Epu14	2019-2020	Barley	Pullman, WA
lib69	Epu20	2019-2020	Barley	Pullman, WA
lib70	Epu24	2019-2020	Barley	Pullman, WA
lib71	Epu25	2019-2020	Barley	Pullman, WA
lib72	Epu27	2019-2020	Barley	Pullman, WA
lib73	Psp1	2019-2020	Barley	Spokane, WA
lib74	Psp4	2019-2020	Barley	Spokane, WA
lib75	Psp8	2019-2020	Barley	Spokane, WA
lib76	Dhpu4	2019-2020	Barley	Pullman, WA
lib77	Epu11	2019-2020	Barley	Pullman, WA
lib78	Sbpu21	2019-2020	Barley	Pullman, WA
lib79	Lsp15	2019-2020	Barley	Spokane, WA
lib80	TMNK	1977-1999	Barley/Wheat	ND
lib81	Bpu1	2019-2020	Barley	Pullman, WA
lib82	Bpu2	2019-2020	Barley	Pullman, WA
lib83	Bpu4	2019-2020	Barley	Pullman, WA
lib84	Bpu5	2019-2020	Barley	Pullman, WA
lib85	Bpu6	2019-2020	Barley	Pullman, WA
lib86	Cwpu2	2019-2020	Wheat	Pullman, WA
lib87	Cwpu3	2019-2020	Wheat	Pullman, WA
lib88	Cwpu4	2019-2020	Wheat	Pullman, WA
lib89	Cwpu5	2019-2020	Wheat	Pullman, WA
lib90	Cwpu6	2019-2020	Wheat	Pullman, WA
lib91	370-c	1977-1999	Cereal (Barley or Wheat)	ND
lib92	A-14	1977-1999	Cereal (Barley or Wheat)	ND
lib93	A-15	1977-1999	Cereal (Barley or Wheat)	ND
lib94	A-21	1977-1999	Cereal (Barley or Wheat)	ND
lib95	QCCJ	1977-1999	Cereal (Barley or Wheat)	ND
lib96	R29J	1977-1999	Cereal (Barley or Wheat)	ND
lib102	640C	1977-1999	Cereal (Barley or Wheat)	ND
lib104	R29M	1977-1999	Cereal (Barley or Wheat)	ND
lib105	A-48	1977-1999	Cereal (Barley or Wheat)	ND
lib106	P84-16	1977-1999	Cereal (Barley or Wheat)	ND
lib107	79-1	1977-1999	Cereal (Barley or Wheat)	ND
lib109	79_20	1977-1999	Cereal (Barley or Wheat)	ND
lib110	72-41-SP-2	1977-1999	Cereal (Barley or Wheat)	ND
lib111	79.2	1977-1999	Cereal (Barley or Wheat)	ND
lib112	R11c	1977-1999	Cereal (Barley or Wheat)	ND
lib113	72_00	1977-1999	Cereal (Barley or Wheat)	ND
lib114	A-12	1977-1999	Cereal (Barley or Wheat)	ND
lib115	81AC28	1977-1999	Cereal (Barley or Wheat)	ND
lib116	81AC46	1977-1999	Cereal (Barley or Wheat)	ND
lib117	81AC34	1977-1999	Cereal (Barley or Wheat)	ND
lib118	WM-1	1977-1999	Cereal (Barley or Wheat)	ND
lib119	A-5	1977-1999	Cereal (Barley or Wheat)	ND
lib120	AC-12	1977-1999	Cereal (Barley or Wheat)	ND
