# Supplementary material for: Association mapping with a diverse population of Puccinia graminis f. sp. tritici identified avirulence loci interacting with the barley Rpg1 stem rust resistance gene
Source: BMC Genomics. 2024 Aug 1;25:751. doi: 10.1186/s12864-024-10670-y (PMC11295639; doi:10.1186/s12864-024-10670-y)
Supplement: Supplementary file 2 — Supplementary Material 2: Supplementary Table S2. Stem rust disease phenotype of the Pgt isolates on barley lines Steptoe, Harrington, Golden Promise, Morex, and Golden Promise transgenic (GPT). [file 12864_2024_10670_MOESM2_ESM.xlsx]

## Sheet: supplementary_phenotype
Isolate_ID	Isolate_name	Steptoe							Harrington							Golden Promise							Morex							GP_Transgenic
		Expt1			Expt2				Expt1			Expt2				Expt1			Expt2				Expt1			Expt2				Expt1			Expt2
		rep1	rep2	rep3	rep1	rep2	rep3		rep1	rep2	rep3	rep1	rep2	rep3		rep1	rep2	rep3	rep1	rep2	rep3		rep1	rep2	rep3	rep1	rep2	rep3		rep1	rep2	rep3	rep1	rep2	rep3
lib1	BrMo1	3.375	3.5	3.5	3.875	3.625	3.625		3.125	3.375	3.125	3.375	3.375	3.125		3.125	3.125	3.125	3	3.125	3.375		3.375	3.5	3.125	3.375	3.375	.		3.125	3	3.375	3.125	3.125	3.125
lib2	BrMo3	3.6	3.125	3.625	3.875	3.5	3.625		3.125	3.375	3.375	3.5	3.125	3.125		3	3.05	3	3	3	3.125		3.125	3	3.375	3.125	3.375	3.125		3.125	3	3.125	3.125	3.125	.
lib3	BrMo5	3.875	4.125	3.6	3.875	4	3.4		3.125	3.5	3.5	3.375	3.375	3.125		3.875	4	3.375	3.375	3.375	3.875		3.6	3.625	3.375	3.125	3.375	3.375		3.125	3.375	3.125	3.375	3.125	.
lib4	BrMo7	4.375	4.125	4.125	4	4.5	4		3.5	3.375	3.375	3.375	3.375	3.6		3.375	3.125	3.125	3.125	3.375	3.125		3.4	3.4	3.875	3.5	3.125	3.625		3.375	3.875	3.625	4	3.375	3.875
lib5	BrMo9	4.125	4	3.875	3.875	3.5	3.4		3.875	3.625	3.625	3.875	3.6	3.625		3.375	3.375	4	3.375	3.125	3.375		3.625	3.375	3.375	3.75	3.375	3.6		3.5	3.375	3.375	3.375	3.5	3.375
lib6	BrMo10	3.5	3.5	3.6	3.375	3.5	3.5		3.125	3.125	3.375	3.125	3.125	3.125		3	2.75	3.05	3.125	3.125	3.125		3.5	3.375	3.125	3.375	3.375	3.125		3.125	3.125	3.125	3.125	3.375	3.5
lib7	BrMo12	3.875	3.875	3.875	4	3.875	.		3.375	3.125	3.125	3.375	3.375	3.375		3.375	3.375	3.5	3.5	3.625	.		3.375	3.125	3.6	3.375	3.375	3.125		3.375	3.375	3.375	3.125	3.5	3.5
lib8	BrMo13	3.625	3.5	3.625	3.875	3.875	3.875		3.375	3.125	3.125	3.125	3.375	3.375		3.375	3.375	3.375	3.375	3.125	3.375		3.5	3.125	3.125	3.375	3.05	3.5		3.5	3.6	3.875	3.625	3.625	3.125
lib9	BrMo14	3.625	3.75	3.875	3.5	3.625	3.875		3.375	2.75	3	3	3.125	.		3.375	3.05	.	3.125	3	3.125		3	2.45	3.125	2.75	.	.		0.5	0.5	0.5	0.5	0	0.5
lib10	BrMo15	4.125	3.875	.	3.875	4	3.625		3.5	3.375	3.125	3.375	3.5	3.375		3.125	3.125	3.375	3.125	3.125	3.375		3.125	3.875	3.375	3.5	3.875	3.125		3.5	3.625	3.5	3.375	3.5	3.625
lib11	BrPo16	3.125	3.5	3.375	3.125	3.375	.		3.125	3.125	3.375	3.375	3.375	3.125		3.125	3.125	3.125	3	3	3.125		3	3.125	3.05	3	3	3		1.125	2.75	2.375	0.5	0.5	.
lib12	BrPo17	4.125	4.125	4.125	4.375	4.125	4.5		3.5	3.375	3.375	3.625	3.6	.		4	3.875	3.375	3.375	3.5	3.375		3.75	3.125	3.375	3.375	3.875	3.375		3.5	3.375	3.5	3.5	3.5	.
lib13	BrMo18	3.875	3.6	3.625	3.625	3.375	3.4		3.125	3.125	3.05	3.125	3.125	.		3.125	3.375	3.125	3.375	3.125	3.5		3.625	4	3.375	3.125	3.375	3.5		3.125	3.375	3	3.125	3.375	.
lib14	BrMo22	4	3.625	3.4	3.125	3.875	3.5		3.125	3.125	3.125	3	3	3.125		3	3	3	2.75	2.75	3		3	2.75	3	2.75	2.75	.		1.65	2.15	0.875	0.875	0.875	1.2
lib15	BrMo23	3.875	3.75	3.6	3.75	3.875	3.5		3.125	3.375	3.5	3	3.125	.		3.375	3.375	3.5	3.375	3.5	3.375		3.4	3.375	3.125	3.125	3.125	3.125		3.375	3.375	3.375	3.375	3.375	3.375
lib16	BrMo25	3.875	3.875	3.875	3.875	3.875	4		3.875	3.875	3.6	3.375	3.375	.		3.5	3.375	.	3.625	3.375	3.5		3.6	3.625	3.625	3.875	3.375	3.375		3.5	3.6	3.375	3.5	3.375	3.375
lib17	Brcx1	3.875	4	.	3.625	4	3.6		3.375	3.375	3.125	3.375	3.875	3.75		3.6	3.625	3.375	3.375	3.125	3.125		3.6	3.125	3.375	3.375	3.125	3.6		3.5	3.5	3.125	3.125	3.05	.
lib18	Brcx3	3.6	3.375	3.625	3.625	3.6	3.4		3.125	3.125	3.125	3.125	3	3		3.125	3.125	3.125	3.125	3.125	3.375		3.5	2.75	2.75	3.125	3.05	3.125		3.125	3.375	3.375	3.5	3	3.125
lib19	Brcx4	4.125	4.5	3.875	3.625	4	4.5		3.625	3.625	3.875	3.875	3.4	3.375		3.375	3.375	3.875	3.375	3.375	3.375		3.625	3.875	4	3.5	3.375	3.6		3.375	3.375	3.5	3.375	3.125	3.5
lib20	Brcx5	3.625	3.625	.	3.5	3.6	3.375		3.375	3.125	3	3.375	3.125	3.125		3.125	3.125	3.375	3.5	3.625	3.375		3.125	3.375	3	3.125	3.125	.		0.5	0.5	0.5	0.5	0.5	0.5
lib21	Brcx6	4	4	4.125	4	4	4		3.5	3.625	3.375	3.125	3.5	3.375		3.5	3.375	3.5	3.375	3.125	.		3.375	3.6	3.875	3.375	3.125	3.875		3.5	3.125	3.375	3.125	3.5	.
lib22	Brcx7	3.5	4.125	3.625	3.375	3.625	3.5		3.125	3.125	3.125	3.5	3.125	3.125		3	3.125	3.125	3	3	.		3.125	3.375	3.375	3.125	3.5	3.5		3.125	3.375	3.5	3.125	3.125	3.5
lib23	Brcx12	3.5	3.375	3.375	3.5	3.5	3.125		3.125	3.125	3.125	3	3.125	3.125		3	3.125	3.125	3.125	3	3.125		3	3.125	3.125	3.125	3.125	3		3.125	3	3	3	3.125	3.125
lib24	Brcx13	4	3.875	3.875	4.125	4	3.625		3.05	3.125	3.125	3.375	3.125	3.125		3.375	3.125	3.125	3.375	3.125	.		3.6	3.875	3.375	3.375	3.6	.		3.125	3.125	3	3	3.125	3.125
lib25	Brcx14	3.375	3.375	3.375	3.625	3.375	.		3.375	3.125	3	3.125	3.125	3.125		3.125	2.75	2.75	3	3.125	3.375		1.2	2.15	1.625	2.75	2	2.25		0.5	0.5	0.5	0.5	0.5	0.5
lib26	Brcx16	3.875	3.875	.	3.4	3.625	3.5		3.375	3.5	3.875	3.125	3.125	3.125		3.375	3.125	3.375	3.125	3.125	.		3	3	3.125	3.125	3.375	3		3.375	3.125	3.375	3.125	3.125	.
lib27	Brcx18	3.5	3.5	3.5	3.125	3.375	3.5		3	3	2.75	3.125	3.125	3.375		3.125	3.375	3.375	3.125	3.125	3.375		3.625	3.05	3.375	3	3.125	3.125		3.375	3.125	3.375	3.375	3.125	.
lib28	Brcx21	3.75	3.375	.	3.6	3.5	3.375		3.5	3.125	3	3	3.375	3.125		3	3	3	3.125	3.375	3.125		3.5	3.375	3.125	3.125	3.125	3.125		3.125	3.125	3.5	3.375	.	.
lib29	Brcx22	4.125	4	.	3.875	3.5	3.625		3.125	3.375	3.125	3.125	2.75	3.125		3.375	3.375	3	3.05	3.125	3.375		1.625	2.15	1.2	0.875	1.2	2.75		0.5	0.5	0.5	0.5	0.5	0.5
lib30	Brcx24	4	3.875	3.875	3.5	3.5	3.625		3.6	3.75	3.375	3.375	3.5	3.375		3.125	3.375	3.375	3.5	3.375	3.125		3.875	3.75	3.625	3.625	4	.		3.875	3.375	3.125	3.125	3.375	.
lib31	Brcx26	3.875	3.375	.	3.5	3.375	3.5		3	3.125	3.125	3.125	3.125	.		3.125	3.375	3.125	3.375	3.125	.		2.45	1.625	2.45	1.2	0.875	0.875		0	0.5	0.5	0.5	0	0
lib32	Brcx27	3.125	3.05	3.375	3.125	3.375	.		3	2.75	2.75	3.125	3	3		3	3	3.125	3	3.05	3.05		3.125	2.75	2.75	2.75	2.75	.		0.5	0.5	0.5	0.5	0.5	0
lib33	Brcx32	3.875	3.5	3.6	3.625	3.5	3.5		3.125	3.375	3	3.125	3	.		3	3.125	3	3	3.125	3		3.875	3.375	3.125	3	3	.		0.5	0.5	0.5	0.5	0.5	0
lib34	Brcx39	3.625	3.375	3.6	3.375	3.875	3.875		3.125	3	3.125	3	3	3.125		3.375	3	3.125	3	3.125	3.125		3	3.05	3.125	3	2.75	2.75		0.5	0.5	0.5	0.5	0.5	0.5
lib35	Brcx40	3.5	3.5	.	3.375	3.5	3.625		3.125	3.125	3.375	3.375	3.125	3.125		3.125	3.125	3.375	3.125	3.05	3.375		3.375	3.375	3.125	3.375	3.5	3.875		3.375	3.375	3.125	3.125	3.375	3
lib36	Brcx43	3.125	3.125	3.375	3.125	3.375	.		3.125	3.125	3.125	3.125	3.125	3.375		3	2.75	3.375	3.375	3.125	3		3	3	3	3	2.45	.		0	0.5	0	0	0.5	0
lib37	Brcx44	3.875	3.625	4	3.625	3.5	.		3.125	3.125	3.125	3.125	3.375	3.375		3.375	3.375	3.125	3.125	3.125	3.375		3.125	3.05	3.125	3	3	3		3.375	3.125	3.375	3.375	3.5	.
lib38	Brcx45	3.625	3.625	3.875	4	4	4		3.5	3.875	3.625	3.4	3.375	3.375		3.125	3.125	3.375	3.125	3.375	3.125		3.125	3.375	3.125	3.375	3.375	3.375		1.2	1.2	1.2	0.875	0.875	.
lib39	Brcx49	4.125	4.125	4.125	4	4.125	.		3.375	3.875	3.5	3.875	3.625	3.875		3.5	3.875	3.875	3.375	3.5	3.375		4.125	3.875	4.2	4	4	4.2		3.5	3.5	3.375	3.5	3.375	.
lib40	Mopu1	3.875	3.6	3.5	4.125	3.5	3.625		3.375	3.6	3.375	3.375	3.125	.		3.375	3.375	3.375	3.375	3.5	3.5		4	3.625	3.4	3.375	3.6	3.125		3.5	3.5	3.625	3.375	3.5	3.375
lib41	Mopu2	3.5	3.625	3.875	3.5	3.375	3.6		3.375	3.375	3.375	3.375	3.375	3.5		3.375	3.125	3.375	3.375	3.125	3.375		3.125	3.125	3.375	3.5	3.6	3.375		3.375	3.125	3.375	3.5	3.5	3.375
lib42	Mopu3	3.875	3.625	.	3.5	3.625	.		3.125	3.125	3.375	3.125	3.375	3.125		3.125	3.125	3.375	3.125	3.125	3.125		3.75	3.6	3.5	3.125	3.125	3.125		3.125	3.125	3.05	3.05	.	.
lib43	Mopu4	3.5	3.4	3.75	3.375	3.5	.		3.375	3.125	3.125	3.375	3.375	3.375		3.875	3.875	3.625	3.625	3.875	.		3.375	3.375	3.5	3.375	.	.		3.75	3.375	3.875	3	3.5	3.375
lib44	Mopu5	3.375	3.125	3.375	3.75	3.625	3.5		3.5	3.125	3.125	3.375	3.125	3.125		3	3.125	3	3	3	3.125		3.125	3.125	2.75	3.125	3.125	2.75		3.375	3.125	3	3	3	.
lib45	Mopu6	3.875	3.4	3.875	3.875	3.375	.		3.375	3.6	3.125	3.4	3.375	3.4		3.375	3.5	3.5	3.125	3.375	.		3.125	3.6	3.375	3.625	3.4	.		3.625	3.125	3.5	3.875	3.125	3.375
lib46	Mopu7	3.4	3.375	3.375	3.375	3.6	.		3.125	3.25	3.125	3.375	3.125	3.125		3.375	3.125	3.125	3.125	3.375	3.375		3.375	3.4	3.125	3.05	3.125	.		0.875	0.875	1.65	1.65	2.45	0.5
lib47	Mopu8	3.6	3.875	3.875	3.6	3.6	3.5		3	2.75	3.125	3.125	3.6	2.75		3.5	3.5	3.375	3.125	3.125	3.375		3.875	3.375	3.125	3.125	3.375	3.6		3.5	3.5	3.5	3.375	3.05	3.375
lib48	Mopu9	3.375	3.5	3.5	3.5	3.5	3.5		3.375	3.125	3.125	3.5	3.125	.		3	3	3	3	3.125	.		3.125	3.125	3.375	3	3.125	.		3.125	3	3	3.125	3.125	3.125
lib49	Mopu10	3.875	3.6	3.6	33+3-	3.375	.		3.125	3.375	3.125	3.375	3.375	3.5		3.125	3.125	3.375	3.125	3.375	3.375		3.125	3.375	3.375	3.125	3.375	3.375		3	.	.	2.75	3	.
lib50	Mopu11	3.875	3.625	3.625	3.375	3.5	.		3.5	3.375	3.375	3.375	3.4	3.5		3.125	3.375	3.6	3.625	3.375	3.375		3.6	4.125	3.6	3.375	3.4	.		3.375	3.375	3.125	3.5	3	.
lib51	Lsp7	3.875	3.5	4	4	4	3.875		3.375	3.375	3.5	3.625	4	.		3.5	3.5	3.5	4	3.375	3.375		3.625	3.625	3.875	3.875	3.875	3.625		3.625	3.875	3	3	3.5	3.5
lib52	Lsp8	4.125	3.875	3.625	4.125	3.875	4.125		3.4375	3.5	3.5	3.875	3.5	3.6		3.5	3.5	3.5	3.5	3.625	3.5		3.375	3.375	3.375	3.05	3.05	3.125		0.5	0.5	0.5	0	0.5	0.5
lib53	Lsp9	3.875	3.875	4.125	4.5	4.125	4.125		3.625	3.4375	3.375	3.875	4.375	4.125		3.375	3.5	3.625	3.375	3.375	3.5		4.125	4.125	3.5	3.625	3.875	3.625		3.5	3.375	3.375	3.375	3.375	3.5
lib54	Lsp16	3.5	3.875	3.375	4	3.875	3.875		3.4	3.375	3.375	3.125	3.75	3.375		3.125	3.125	3.5	3.375	3.125	3.375		3.375	3.125	3.05	3.05	3.125	3.125		3.125	3.125	3.125	3.125	3.375	3.375
lib55	Lsp18	3.875	4.125	3.625	3.625	3.125	3.625		3.625	3.75	3.375	3.4	3.5	3.375		3.375	3.625	3.375	3.625	3.375	3.5		0.875	2.15	2.15	2.15	2.45	2.15		0	0	0	0	0.5	0.5
lib56	Lsp21	4.125	4.5	4.5	4.125	4.125	4		4	4	3.5	3.5	3.625	3.375		3.5	3.375	3.875	3.5	3.375	3.625		4.125	3.5	3.5	3.6	3.625	3.625		3.125	3.375	3.375	3.5	3.5	3.5
lib57	Lsp27b	4.375	4	4.5	4.5	4	4		4.125	3.625	3.5	3.375	3.5	3.625		3.125	3.375	3.5	3.05	3.05	.		3.875	3.625	3.375	3.625	4	4.5		3	3.125	3.5	3.125	3.375	.
lib58	Lsp28	4	3.5	3.5	3.875	3.75	3.375		3.125	3.375	3.125	3.125	3.125	3.05		3.125	3.125	3.125	3.375	3.125	3.125		3.5	3.625	.	3.875	3.875	3.625		3.05	3.125	3	3.125	3.5	3.125
lib59	Sbpu5	3.125	3.125	3.375	3.125	3.375	3.375		3.125	3.5	3.125	3.125	3	3.05		3.375	3.375	3.375	3.375	3.125	.		3.125	3.125	3.375	3.125	3.125	3.125		0.5	0	0.875	0.875	0.5	0.5
lib60	Sbpu14	3.625	3.625	4	4	4	4		3.375	3.375	3.125	3.125	3.375	3.375		3.5	3.375	3.125	3.5	3.125	3.375		.	3.125	2.75	3.05	3.125	3.05		0.5	0.5	0.5	0.5	0.5	0.5
lib61	Sbpu18	3.625	3.625	3.5	3.375	3.5	4		3.125	3.375	3.125	3.375	3.375	3.125		3.125	3.375	3.125	3.125	3	.		3.2	3.125	3.375	2.75	3.05	2.75		0.5	0.5	0.5	0.5	0.5	0.5
lib62	Sbpu26	3.375	3.625	3.375	3.375	3.875	3.5		3.6	3.125	3.6	3.375	3.375	3.375		3.125	3.375	3.125	3.125	3.375	3.125		2.75	3.375	3.375	3	3	.		0.875	1.2	0.875	0.875	0.875	0.875
lib63	Sbpu28	3.875	3.875	3.875	3.5	3.5	4		3.5	3.125	3.125	3.375	3.125	3.375		3.5	3.125	3.5	3.375	3.375	3.375		3.125	3.375	3.625	3.5	3.625	3.6		1.2	1.2	2.45	1.2	1.2	2.45
lib64	Sbpu32	3.6	3.5	3.5	3.625	3.625	3.875		3.5	3.125	3.125	3.125	3.125	3.125		3.5	3.5	3.5	3.5	3.375	.		3.375	3.875	.	3.875	3.6	3.6		3.375	3.125	3.375	3.125	3.375	3.5
lib65	Epu2	3.125	3.125	3.375	3.375	3.2	.		3.125	3	3.125	3.375	3.5	3.125		3.375	3.375	3.5	3.875	3.5	3.375		3.6	3.875	3.6	3.875	3.6	3.625		0.5	0.5	0.5	0.5	0.5	0.5
lib66	Epu5	3.375	3.5	3.375	3.5	3.375	.		3.375	3.125	3.375	3.6	3.375	.		3.125	3.125	3.125	3.125	3	3		3.375	3.375	3.625	3.625	3.375	3.625		0.5	0.5	0.5	0.5	0.5	0.5
lib67	Epu10	3.625	3.375	3.75	3.875	3.625	4		3.5	3.375	.	3	3.125	.		3.375	3.05	2.75	3.375	3.625	3.375		2.75	3.05	3.125	3.05	3.125	3		0.5	0.5	0.5	0.5	0.5	0.5
lib68	Epu14	4	3.375	.	3.875	3.875	3.75		3.375	3.125	3.125	3.125	3.125	3.125		3.125	3.125	3.375	3.375	3.125	3.05		3.05	3.125	3.05	3.05	3.05	3.05		0.5	0.5	0.5	0.5	0.5	0.5
lib69	Epu20	3.875	3.125	3.375	3.875	3.875	3.625		3.125	3.125	.	3.625	3.625	3.125		3	3.05	3	3.05	3	3.125		3.05	3.125	3.125	3.2	3.05	3.05		0.5	0.5	0.5	0.5	0.5	0.5
lib70	Epu24	3.625	3	3.375	3.6	3.6	3.5		3.5	3.625	3.125	3.125	3.6	3.375		3.5	3.125	3.125	3.125	3.5	3.375		3.125	3	3.125	3.125	3.375	3		0.5	0.5	0.5	0.5	0.5	0.5
lib71	Epu25	3.125	3.375	3.125	3.375	3.5	.		3.125	3.125	3.125	3.5	3.125	.		3.875	3.5	3.875	3.5	3.625	3.625		3.375	3.375	3.125	3.05	3.2	3.2		0	0.5	0.5	0.5	0.5	0.5
lib72	Epu27	3.875	3.875	.	3.75	4	3.875		3.125	3.125	3.125	3.125	3.125	3.125		3.125	3.125	3.125	3.05	3.2	3.05		3.375	3.375	3.125	3.375	3.375	3.125		0.5	0.5	0.5	0.5	0.5	0.5
lib73	Psp1	3.625	3.375	3.875	3.875	3.875	4		3.6	3.125	.	3.625	3.125	3.125		3.125	3.125	3	2.75	3.375	3.125		3.75	3.375	3.6	3.875	3.6	3.4		3.125	3.375	3.5	3.125	3.125	3.125
lib74	Psp4	3.875	3.875	4	3.875	3.6	4		3.875	3.5	3.375	3.625	3.375	3.5		3.375	3.5	.	3.375	3.875	3.5		3.375	3.625	3.875	3.875	3.625	3.375		3.375	3.125	3.125	3.375	3.375	3.375
lib75	Psp8	3.375	3.625	3.875	3.625	3.5	.		3.625	3.375	3.125	3.375	3.75	3.625		3.5	3.625	.	3.5	3.5	3.375		3.4	3.6	3.2	3.625	3.875	3.625		3.5	3.5	3.125	3.375	3.375	3.375
lib76	Dhpu4	3.625	3.625	3.125	.	3.625	3.375		3.125	3	3.125	3.5	3.125	3.375		3.375	3.625	3.625	3.125	3.125	.		3.125	3	3.6	3.375	3.125	3.375		0.5	0.5	0.5	0.5	0.5	0.5
lib77	Epu11	3.375	3.375	3.375	3.375	3.5	3.375		3.375	3.05	3.05	3	3.125	3.125		.	3.875	3.375	3.375	3.375	3.375		3.125	3.125	3.05	3.05	3.125	3.125		3.375	3.05	3.125	3	2.75	3
lib78	Sbpu21	3.125	3.05	3.375	3.05	3.375	3.125		3.125	3.05	3.05	3.125	3.375	.		3.125	3.125	3	3.375	3.5	3.375		3.05	3	3.125	3.125	2.75	3.05		0.5	0.5	0.5	0.5	0.5	0.5
lib79	Lsp15	3.875	3.875	3.875	3.5	3.875	3.5		3.05	3.125	3.125	3.125	3.125	3.05		3.375	3.5	3.375	3.375	3.125	3.375		3.125	3.125	3.375	3.05	2.75	3.375		3.375	3.125	3.125	3.125	3.125	.
lib80	TMNK	3.5	3.5	3.625	3.5	3.375	3.5		3.375	3.125	3.125	3.125	3.125	3.125		3.125	3	3.125	3.125	3.05	3.125		3.5	3	2.75	3.125	3.05	3.125		1.2	1.65	2.375	0.5	1.2	0.875
lib81	Bpu1	3.125	3.5	3.375	3.375	3.375	.		3.375	3.125	3.05	3.375	3.375	3.375		3.125	3	3.375	3.125	3.125	.		3.375	3.375	3.375	3.375	.	.		3.125	3.125	3.125	3.5	3.5	3.125
lib82	Bpu2	3.5	3.75	3.6	3.375	3.625	3.375		3.125	3.125	3.375	3.125	3.375	3.6		3.125	3.125	3.125	3	3.125	3.125		3.375	3.375	3.375	3.125	3.125	3.375		3	3.375	3.375	3.375	.	.
lib83	Bpu4	3.5	3.6	3.125	3.125	3.625	3.5		3.375	3.125	3.05	2.75	3.125	3.125		3	3.375	3.125	3	3.125	.		3.375	3.375	3.125	3.6	3.125	3.5		3.125	3.125	3.375	3.125	3.375	.
lib84	Bpu5	3.875	3.875	4.125	4	3.625	4		3.875	3.875	3.6	3.875	3.875	3.625		3.5	3.625	3.5	3.875	3.5	3.375		3.5	3.6	3.875	3.875	.	.		3.5	3.5	.	3.375	3.375	3.125
lib85	Bpu6	3.875	3.6	3.875	3.875	3.625	3.5		3.375	3.375	3.375	3.4	3.125	3.4		3.125	3.375	3.125	3.375	3.375	3.375		3.75	3.6	3.375	3.375	3.6	3.375		3.125	3.375	3.5	3.375	3.5	.
lib86	Cwpu2	3.375	3.375	3.125	3.5	3.375	.		3.125	3.125	3.125	3.125	3.375	3.125		.	3.375	3.375	3.375	3.125	3.125		3.05	2.75	3.125	3.125	3	.		0.5	0.5	0.5	0.5	0.5	0.5
lib87	Cwpu3	3.4	3.6	3.4	3.4	3.5	.		3.125	3.375	3.375	3.125	3.125	3.375		3	3.125	3.125	3.125	3.375	.		3.125	3.125	3.125	3	3.125	.		0	0	0	0.5	0.5	.
lib88	Cwpu4	3.875	3.875	4	3.625	4	3.4		3.5	3.4	3.6	3.125	3.375	3.375		3.375	3.375	3.125	3.125	3	3.5		3.125	3.125	3.125	3	3.05	.		0.5	0	0.5	0	0	0
lib89	Cwpu5	4	4.125	3.875	4	4	3.625		3.5	3.6	3.625	3.5	3.625	3.625		3.625	3.875	3.375	4	3.875	3.875		3.375	3.125	3.125	3.375	3.375	3.5		0.5	0.5	0.5	0.5	0.5	0.5
lib90	Cwpu6	3.875	4.125	4	3.625	4	3.875		3.125	3.5	3.375	3.875	3.375	3.5		3.625	3.875	3.875	3.5	.	.		3.375	3.375	3.375	3.375	3.125	3.125		0.5	0.5	1.125	1.125	0.5	0.5
lib91	370-c	3.625	3.625	3.5	3.5	3.375	3.375		3.125	3.125	3.125	3.125	3.125	3.125		3.375	3.5	3.375	3.125	3	3.375		3.5	3.125	3.375	3.125	3.375	3.125		0.5	0.5	0.5	0.5	0.5	0.5
lib92	A-14	3.625	3.625	3.625	3.5	3.625	3.625		3.125	3.125	3.125	3.125	3.125	3		3	3	3	3.125	3	3.125		3.125	3	3.125	3	2.75	3.05		0.5	0.5	0.5	0.5	0.5	0.5
lib93	A-15	3.625	3.875	3.625	3.625	3.5	.		3.125	3.125	3.125	3.375	3.375	.		3.125	3.125	3.125	3.375	3.125	.		3.125	3.375	3.375	3.375	3.375	.		0.875	0.875	0.5	0	1.2	0.5
lib94	A-21	3.625	3.625	3.5	3.375	3.5	3.375		3.125	3.125	3.125	3.375	3.375	3.125		3.5	3.125	3.125	3.125	3.375	3.375		3	0.875	2.75	2.75	2.45	2.75		0.5	0.5	0.5	0.5	0.5	0.5
lib95	QCCJ	3.625	3.625	3.375	3.5	3.375	3.875		3.375	3.125	3.625	3.625	3.125	3.375		3.125	3.125	3.125	3.125	3.375	3.125		3.375	3.375	3.375	3.375	.	.		3.375	3.375	3.375	3.125	3.125	3.375
lib96	R29J	3.375	3.375	3.5	3.625	3.375	.		3.375	3.375	3.375	3.125	3.375	3.125		3.125	3.125	3.125	3.375	3.125	3.125		0.5	2	2.75	1.625	0.5	.		0.5	0.5	0.5	0.875	0.5	0.5
lib102	640C																						1.65	1.625	0.875	0.5	0.875
lib104	R29M																						0.875	0.5	0.875	.	.	.
lib105	A-48																						2.75	2.375	1.625	2.75	.	.
lib106	P84-16																						3.375	3.125	3.625	.	.	.
lib107	79-1																						3.875	3.125	4	3.375	3.375	4.125
lib109	79_20																						3.125	3.625	3.375	3	3.625	.
lib110	72-41-SP-2																						3.375	3	3.375	3.75	3.25	3.75
lib111	79.2																						3.875	3.5	4.125	3.375	3	3.875
lib112	R11c																						3.125	3.875	3.125	.	.	.
lib113	72_00																						3.5	3.25	3.75	.	.	.
lib114	A-12																						3	3	.	.	.	.
lib115	81AC28																						2.75	2.45	2.75	2.25	.	.
lib116	81AC46																						1.2	0.875	1.625	3	1.625	.
lib117	81AC34																						2.25	2.25	2.75	2.75	2.45	3
lib118	WM-1																						1.625	1.625	1.65	2.25	1.625	3
lib119	A-5																						1.65	1.625	2.45	.	.	.
lib120	AC-12																						2.25	3	.	.	.	.
