# Supplementary material for: Association mapping with a diverse population of Puccinia graminis f. sp. tritici identified avirulence loci interacting with the barley Rpg1 stem rust resistance gene
Source: BMC Genomics. 2024 Aug 1;25:751. doi: 10.1186/s12864-024-10670-y (PMC11295639; doi:10.1186/s12864-024-10670-y)
Supplement: Supplementary file 3 — Supplementary Material 3: Supplementary Table S3. Haplotypes of marker-trait associations (MTAs) identified with Golden Promise transgenic line (H228.2c) carrying the Rpg1 gene. [file 12864_2024_10670_MOESM3_ESM.xlsx]

## Sheet: Supplementary Table S3
Isolate	Phenotype		Haplotypes of MTAs on supercontig2.30 identified with Golden Promise transgenic line (H228.2c) carrying the Rpg1 gene
		Posn. in supercontig2.30	736219	737063	751795	751796	751829	751864	755426	756356	756781	756801	756838	756869	756871	756905	756920	756934	756977	756981	756989	757024	757155	757158	757172	757173	757201	757602
		Gene	PGTG_10878		PGTG_10884				PGTG_10885		PGTG_10886
Brcx43	0.166667		GT	TC	CT	TG	AT	CA	CG	TC	AT	AG	GT	AG	GA	TC	TC	AG	AG	TA	AG	TC	CG	GA	AG	GA	TC	CA
Lsp18	0.166667		GT	TC	CT	TG	AT	CA	CG	TC	AT	AG	GT	AG	GA	TC	TC	AG	AG	TA	AG	TC	CG	GA	AG	GA	TC	CA
Cwpu4	0.166667		GT	TC	CT	TG	AT	CA	CG	TC	AT	AG	GT	AG	GA	TC	TC	AG	AG	TA	AG	TC	CG	GA	AG	GA	TC	CA
Cwpu3	0.2		GG	TT	CC	TT	AA	CC	CG	TC	AT	AG	GT	AG	GA	TC	TC	AG	AG	TA	AG	TC	CG	GA	AG	GA	TC	CA
Brcx26	0.25		GT	TC	CT	TG	AT	CA	CG	TC	AT	AG	GT	AG	GA	TC	TC	AG	AG	TA	AG	TC	CG	GA	AG	GA	TC	CA
Brcx27	0.416667		GT	TC	CT	TG	AT	CA	CG	TC	AT	AG	GT	AG	GA	TC	TC	AG	AG	TA	AG	TC	CG	GA	AG	GA	TC	CA
Brcx32	0.416667		GT	TC	CT	TG	AT	CA	CG	TC	AT	AG	GT	AG	GA	TC	TC	AG	AG	TA	AG	TC	CG	GA	AG	GA	TC	CA
Lsp8	0.416667		TT	CC	CT	TG	AT	CA	CG	CC	AT	AG	GT	AG	GA	TC	TC	AG	AG	TA	AG	TC	CG	GA	AG	GA	TC	AA
Epu25	0.416667		TT	CC	TT	TG	AT	CA	CC	CC	AT	AA	GT	AA	GG	TC	TT	AA	AG	TT	AA	TT	CC	GG	AA	GG	TC	AA
BrMo14	0.416667		GT	TC	CT	TG	AT	CA	CG	TC	AT	AG	GT	AG	GA	TC	TC	AG	AG	TA	AG	TC	CG	GA	AG	GA	TC	CA
Brcx5	0.5		GT	TC	CT	TG	AT	CA	CG	TC	AT	AG	GT	AG	GA	TC	TC	AG	AG	TA	AG	TC	CG	GA	AG	GA	TC	CA
Brcx14	0.5		GT	TC	CT	TG	AT	CA	CG	TC	AT	AG	GT	AG	GA	TC	TC	AG	AG	TA	AG	TC	CG	GA	AG	GA	TC	CA
Brcx22	0.5		GT	TC	CT	TG	AT	CA	CC	TC	AA	AA	GG	AA	GG	TT	TT	AA	AA	TT	AA	TT	CC	GG	AA	GG	TT	CA
Brcx39	0.5		GG	TT	CC	TT	AA	CC	CC	TT	AA	AA	GG	AA	GG	TT	TT	AA	AA	TT	AA	TT	CC	GG	AA	GG	TT	CC
Sbpu14	0.5		GG	TT	CC	TT	AA	CC	CC	TT	AA	AA	GG	AA	GG	TT	TT	AA	AA	TT	AA	TT	CC	GG	AA	GG	TT	CC
Sbpu18	0.5		GG	TT	CT	TG	AT	CA	CC	TC	AA	AA	GG	AA	GG	TT	TT	AA	AA	TT	AA	TT	CC	GG	AA	GG	TT	CA
Epu2	0.5		TT	CC	TT	TG	AT	CA	CC	CC	AT	AA	GT	AA	GG	TC	TT	AA	AG	TT	AA	TT	CC	GG	AA	GG	TC	AA
Epu5	0.5		TT	CC	TT	TG	AT	CA	CC	CC	AT	AA	GT	AA	GG	TC	TT	AA	AG	TT	AA	TT	CC	GG	AA	GG	TC	AA
Epu10	0.5		TT	CC	TT	TG	AT	CA	CC	CC	AT	AA	GT	AA	GG	TC	TT	AA	AG	TT	AA	TT	CC	GG	AA	GG	TC	AA
Epu14	0.5		TT	CC	TT	TG	AT	CA	CC	CC	AT	AA	GT	AA	GG	TC	TT	AA	AG	TT	AA	TT	CC	GG	AA	GG	TC	AA
Epu20	0.5		TT	CC	TT	TG	AT	CA	CC	CC	AT	AA	GT	AA	GG	TC	TT	AA	AG	TT	AA	TT	CC	GG	AA	GG	TC	AA
Epu24	0.5		GG	TT	CT	TG	AT	CA	CC	TT	AA	AA	GG	AA	GG	TT	TT	AA	AA	TT	AA	TT	CC	GG	AA	GG	TT	CC
Epu27	0.5		TT	CC	TT	TG	AT	CA	CC	CC	AT	AA	GT	AA	GG	TC	TT	AA	AG	TT	AA	TT	CC	GG	AA	GG	TC	AA
Dhpu4	0.5		GT	TC	CT	TG	AT	CA	CG	TC	AT	AG	GT	AG	GA	TC	TC	AG	AG	TA	AG	TC	CG	GA	AG	GA	TC	CA
Sbpu21	0.5		GT	TC	CT	TG	AT	CA	CG	TC	AT	AG	GT	AG	GA	TC	TC	AG	AG	TA	AG	TC	CG	GA	AG	GA	TC	CA
Cwpu2	0.5		GT	TC	CT	TG	AT	CA	CG	TC	AT	AG	GT	AG	GA	TC	TC	AG	AG	TA	AG	TC	CG	GA	AG	GA	TC	CA
Cwpu5	0.5		GG	TT	CC	TT	AA	CC	CG	TC	AT	AG	GT	AG	GA	TC	TC	AG	AG	TA	AG	TC	CG	GA	AG	GA	TC	CA
370-c	0.5		TT	TC	CT	TG	AT	CA	CC	CC	AA	AA	GG	AA	GG	TT	TT	AA	AA	TT	AA	TT	CC	GG	AA	GG	TT	AA
A-14	0.5		GT	TC	CT	TG	AT	CA	CC	TC	AA	AA	GG	AA	GG	TT	TT	AA	AA	TT	AA	TT	CC	GG	AA	GG	TT	AA
A-21	0.5		GT	TC	CT	TT	AA	CC	CC	TC	AT	AG	GT	AA	GA	TC	TT	AA	AA	TT	AA	TT	CG	GA	AG	GA	TC	AA
Sbpu5	0.541667		TT	CC	TT	GG	TT	AA	CG	CC	AT	AG	GT	AG	GA	TC	TC	AG	AG	TA	AG	TC	CG	GA	AG	GA	TC	CA
R29J	0.5625		GT	TC	CT	TG	AT	CA	CC	TC	AA	AA	GG	AA	GG	TT	TT	AA	AA	TT	AA	TT	CC	GG	AA	GG	TT	AA
A-15	0.658333		GT	TC	CT	TG	AT	CA	CC	TC	AT	AA	GT	AA	GA	TT	TT	AA	AG	TT	AG	TT	CG	GA	AG	GA	TC	AA
Cwpu6	0.708333		GG	TT	CC	TT	AA	CC	CG	TC	AT	AG	GT	AG	GA	TC	TC	AG	AG	TA	AG	TC	CG	GA	AG	GA	TC	CA
Sbpu26	0.929167		GT	TC	TT	GG	TT	AA	CG	CC	AT	AG	GT	AG	GA	TC	TC	AG	AG	TA	AG	TC	CG	GA	AG	GA	TC	AA
Brcx45	1.07		GT	TC	CT	TG	AT	CA	CG	TC	AT	AG	GT	AG	GA	TC	TC	AG	AG	TA	AG	TC	CG	GA	AG	GA	TC	CA
BrMo22	1.27083		GT	TC	CT	TG	AT	CA	CG	TC	AT	AG	GT	AG	GA	TC	TC	AG	AG	TA	AG	TC	CG	GA	AG	GA	TC	CA
TMNK	1.3		TT	TC	TT	GG	TT	AA	CC	CC	AT	AA	GT	AA	GA	TT	TT	AA	AG	TT	AG	TT	CG	GA	AG	GA	TC	AA
Mopu7	1.33333		GT	TC	TT	GG	TT	AA	CG	CC	AT	AG	GT	AG	GA	TC	TC	AG	AG	TA	AG	TC	CG	GA	AG	GA	TC	AA
BrPo16	1.45		GT	TC	TT	GG	TT	AA	CG	CC	AT	AG	GT	AG	GA	TC	TC	AG	AG	TA	AG	TC	CG	GA	AG	GA	TC	AA
Sbpu28	1.61667		GT	TC	CT	TG	AT	CA	CG	TC	AT	AG	GT	AG	GA	TC	TC	AG	AG	TA	AG	TC	CG	GA	AG	GA	TC	CA
Mopu10	2.91667		GT	TC	TT	GG	TT	AA	CG	CC	AT	AG	GT	AG	GA	TC	TC	AG	AG	TA	AG	TC	CG	GA	AG	GA	TC	AA
Epu11	3.05		TT	CC	TT	GG	TT	AA	GG	CC	TT	GG	TT	GG	AA	CC	CC	GG	GG	AA	GG	CC	GG	AA	GG	AA	CC	AA
Brcx12	3.0625		TT	CC	TT	GG	TT	AA	GG	CC	TT	GG	TT	GG	AA	CC	CC	GG	GG	AA	GG	CC	GG	AA	GG	AA	CC	AA
Brcx13	3.08333		TT	CC	TT	GG	TT	AA	GG	CC	TT	GG	TT	GG	AA	CC	CC	GG	GG	AA	GG	CC	GG	AA	GG	AA	CC	AA
Mopu9	3.08333		TT	CC	TT	GG	TT	AA	GG	CC	TT	GG	TT	GG	AA	CC	CC	GG	GG	AA	GG	CC	GG	AA	GG	AA	CC	AA
Mopu3	3.0875		GT	TC	TT	GG	TT	AA	CG	CC	AT	AG	GT	AG	GA	TC	TC	AG	AG	TA	AG	TC	CG	GA	AG	GA	TC	AA
Mopu5	3.1		TT	CC	TT	GG	TT	AA	GG	CC	TT	GG	TT	GG	AA	CC	CC	GG	GG	AA	GG	CC	GG	AA	GG	AA	CC	AA
BrMo3	3.1		TT	CC	TT	GG	TT	AA	GG	CC	TT	GG	TT	GG	AA	CC	CC	GG	GG	AA	GG	CC	GG	AA	GG	AA	CC	AA
BrMo1	3.14583		TT	CC	TT	GG	TT	AA	GG	CC	TT	GG	TT	GG	AA	CC	CC	GG	GG	AA	GG	CC	GG	AA	GG	AA	CC	AA
Lsp28	3.15417		TT	CC	TT	GG	TT	AA	GG	CC	TT	GG	TT	GG	AA	CC	CC	GG	GG	AA	GG	CC	GG	AA	GG	AA	CC	AA
Lsp15	3.175		TT	CC	TT	GG	TT	AA	GG	CC	TT	GG	TT	GG	AA	CC	CC	GG	GG	AA	GG	CC	GG	AA	GG	AA	CC	AA
BrMo18	3.2		TT	CC	TT	GG	TT	AA	GG	CC	TT	GG	TT	GG	AA	CC	CC	GG	GG	AA	GG	CC	GG	AA	GG	AA	CC	AA
Lsp16	3.20833		TT	CC	TT	GG	TT	AA	GG	CC	TT	GG	TT	GG	AA	CC	CC	GG	GG	AA	GG	CC	GG	AA	GG	AA	CC	AA
Brcx16	3.225		TT	CC	TT	GG	TT	AA	GG	CC	TT	GG	TT	GG	AA	CC	CC	GG	GG	AA	GG	CC	GG	AA	GG	AA	CC	AA
BrMo5	3.225		TT	CC	TT	GG	TT	AA	GG	CC	TT	GG	TT	GG	AA	CC	CC	GG	GG	AA	GG	CC	GG	AA	GG	AA	CC	AA
Lsp27b	3.225		TT	CC	TT	GG	TT	AA	GG	CC	TT	GG	TT	GG	AA	CC	CC	GG	GG	AA	GG	CC	GG	AA	GG	AA	CC	AA
Bpu4	3.225		TT	CC	TT	GG	TT	AA	GG	CC	TT	GG	TT	GG	AA	CC	CC	GG	GG	AA	GG	CC	GG	AA	GG	AA	CC	AA
Brcx40	3.22917		TT	CC	TT	GG	TT	AA	GG	CC	TT	GG	TT	GG	AA	CC	CC	GG	GG	AA	GG	CC	GG	AA	GG	AA	CC	AA
BrMo10	3.22917		TT	CC	TT	GG	TT	AA	GG	CC	TT	GG	TT	GG	AA	CC	CC	GG	GG	AA	GG	CC	GG	AA	GG	AA	CC	AA
Psp1	3.22917		TT	CC	TT	GG	TT	AA	GG	CC	TT	GG	TT	GG	AA	CC	CC	GG	GG	AA	GG	CC	GG	AA	GG	AA	CC	AA
Brcx3	3.25		TT	CC	CT	TG	AT	CA	GG	CC	TT	GG	TT	GG	AA	CC	CC	GG	GG	AA	GG	CC	GG	AA	GG	AA	CC	AA
Bpu1	3.25		TT	CC	TT	GG	TT	AA	GG	CC	TT	GG	TT	GG	AA	CC	CC	GG	GG	AA	GG	CC	GG	AA	GG	AA	CC	AA
Brcx1	3.26		TT	CC	TT	GG	TT	AA	GG	CC	TT	GG	TT	GG	AA	CC	CC	GG	GG	AA	GG	CC	GG	AA	GG	AA	CC	AA
Brcx18	3.275		TT	CC	TT	GG	TT	AA	GG	CC	TT	GG	TT	GG	AA	CC	CC	GG	GG	AA	GG	CC	GG	AA	GG	AA	CC	AA
Mopu11	3.275		TT	CC	TT	GG	TT	AA	GG	CC	TT	GG	TT	GG	AA	CC	CC	GG	GG	AA	GG	CC	GG	AA	GG	AA	CC	AA
Brcx21	3.28125		TT	CC	TT	GG	TT	AA	GG	CC	TT	GG	TT	GG	AA	CC	CC	GG	GG	AA	GG	CC	GG	AA	GG	AA	CC	AA
Bpu2	3.28125		TT	CC	TT	GG	TT	AA	GG	CC	TT	GG	TT	GG	AA	CC	CC	GG	GG	AA	GG	CC	GG	AA	GG	AA	CC	AA
Brcx7	3.29167		TT	CC	TT	GG	TT	AA	GG	CC	TT	GG	TT	GG	AA	CC	CC	GG	GG	AA	GG	CC	GG	AA	GG	AA	CC	AA
Psp4	3.29167		TT	CC	TT	GG	TT	AA	GG	CC	TT	GG	TT	GG	AA	CC	CC	GG	GG	AA	GG	CC	GG	AA	GG	AA	CC	AA
QCCJ	3.29167		TT	CC	TT	GG	TT	AA	GG	CC	TT	GG	TT	GG	AA	CC	CC	GG	GG	AA	GG	CC	GG	AA	GG	AA	CC	AA
Sbpu32	3.3125		TT	CC	TT	GG	TT	AA	GG	CC	TT	GG	TT	GG	AA	CC	CC	GG	GG	AA	GG	CC	GG	AA	GG	AA	CC	AA
Brcx6	3.325		TT	CC	TT	GG	TT	AA	GG	CC	TT	GG	TT	GG	AA	CC	CC	GG	GG	AA	GG	CC	GG	AA	GG	AA	CC	AA
Brcx44	3.35		TT	CC	TT	GG	TT	AA	GG	CC	TT	GG	TT	GG	AA	CC	CC	GG	GG	AA	GG	CC	GG	AA	GG	AA	CC	AA
BrMo23	3.375		TT	CC	TT	GG	TT	AA	GG	CC	TT	GG	TT	GG	AA	CC	CC	GG	GG	AA	GG	CC	GG	AA	GG	AA	CC	AA
Brcx4	3.375		TT	CC	TT	GG	TT	AA	GG	CC	TT	GG	TT	GG	AA	CC	CC	GG	GG	AA	GG	CC	GG	AA	GG	AA	CC	AA
Brcx24	3.375		TT	CC	TT	GG	TT	AA	GG	CC	TT	GG	TT	GG	AA	CC	CC	GG	GG	AA	GG	CC	GG	AA	GG	AA	CC	AA
Mopu2	3.375		TT	CC	TT	GG	TT	AA	GG	CC	TT	GG	TT	GG	AA	CC	CC	GG	GG	AA	GG	CC	GG	AA	GG	AA	CC	AA
BrMo12	3.375		TT	CC	TT	GG	TT	AA	GG	CC	TT	GG	TT	GG	AA	CC	CC	GG	GG	AA	GG	CC	GG	AA	GG	AA	CC	AA
Psp8	3.375		TT	CC	TT	GG	TT	AA	GG	CC	TT	GG	TT	GG	AA	CC	CC	GG	GG	AA	GG	CC	GG	AA	GG	AA	CC	AA
Bpu5	3.375		TT	CC	TT	GG	TT	AA	GG	CC	TT	GG	TT	GG	AA	CC	CC	GG	GG	AA	GG	CC	GG	AA	GG	AA	CC	AA
Bpu6	3.375		TT	CC	TT	GG	TT	AA	GG	CC	TT	GG	TT	GG	AA	CC	CC	GG	GG	AA	GG	CC	GG	AA	GG	AA	CC	AA
Mopu8	3.38333		TT	CC	TT	GG	TT	AA	GG	CC	TT	GG	TT	GG	AA	CC	CC	GG	GG	AA	GG	CC	GG	AA	GG	AA	CC	AA
Lsp21	3.39583		TT	CC	TT	GG	TT	AA	GG	CC	TT	GG	TT	GG	AA	CC	CC	GG	GG	AA	GG	CC	GG	AA	GG	AA	CC	AA
BrMo9	3.41667		TT	CC	TT	GG	TT	AA	GG	CC	TT	GG	TT	GG	AA	CC	CC	GG	GG	AA	GG	CC	GG	AA	GG	AA	CC	AA
Lsp7	3.41667		TT	CC	TT	GG	TT	AA	GG	CC	TT	GG	TT	GG	AA	CC	CC	GG	GG	AA	GG	CC	GG	AA	GG	AA	CC	AA
Lsp9	3.41667		TT	CC	TT	GG	TT	AA	GG	CC	TT	GG	TT	GG	AA	CC	CC	GG	GG	AA	GG	CC	GG	AA	GG	AA	CC	AA
Mopu6	3.4375		TT	CC	TT	GG	TT	AA	GG	CC	TT	GG	TT	GG	AA	CC	CC	GG	GG	AA	GG	CC	GG	AA	GG	AA	CC	AA
Brcx49	3.45		TT	CC	TT	GG	TT	AA	GG	CC	TT	GG	TT	GG	AA	CC	CC	GG	GG	AA	GG	CC	GG	AA	GG	AA	CC	AA
BrMo25	3.45417		TT	CC	TT	GG	TT	AA	GG	CC	TT	GG	TT	GG	AA	CC	CC	GG	GG	AA	GG	CC	GG	AA	GG	AA	CC	AA
BrPo17	3.475		TT	CC	TT	GG	TT	AA	GG	CC	TT	GG	TT	GG	AA	CC	CC	GG	GG	AA	GG	CC	GG	AA	GG	AA	CC	AA
Mopu1	3.47917		TT	CC	TT	GG	TT	AA	GG	CC	TT	GG	TT	GG	AA	CC	CC	GG	GG	AA	GG	CC	GG	AA	GG	AA	CC	AA
Mopu4	3.47917		TT	CC	TT	GG	TT	AA	GG	CC	TT	GG	TT	GG	AA	CC	CC	GG	GG	AA	GG	CC	GG	AA	GG	AA	CC	AA
BrMo15	3.52083		TT	CC	TT	GG	TT	AA	GG	CC	TT	GG	TT	GG	AA	CC	CC	GG	GG	AA	GG	CC	GG	AA	GG	AA	CC	AA
BrMo13	3.55833		TT	CC	TT	GG	TT	AA	GG	CC	TT	GG	TT	GG	AA	CC	CC	GG	GG	AA	GG	CC	GG	AA	GG	AA	CC	AA
BrMo7	3.6875		TT	CC	TT	GG	TT	AA	GG	CC	TT	GG	TT	GG	AA	CC	CC	GG	GG	AA	GG	CC	GG	AA	GG	AA	CC	AA
Correlation analysis
|r|			0.72		0.75				0.95					0.95
p-value			< 0.0001		< 0.0001				< 0.0001					< 0.0001
