# Supplementary material for: Association mapping with a diverse population of Puccinia graminis f. sp. tritici identified avirulence loci interacting with the barley Rpg1 stem rust resistance gene
Source: BMC Genomics. 2024 Aug 1;25:751. doi: 10.1186/s12864-024-10670-y (PMC11295639; doi:10.1186/s12864-024-10670-y)
Supplement: Supplementary file 4 — Supplementary Material 4: Supplementary Table S4. Haplotypes of marker-trait associations (MTAs) identified with the barley line Morex carrying the Rpg1 gene. [file 12864_2024_10670_MOESM4_ESM.xlsx]

## Sheet: Supplementary Table S4
Isolate	Phenotype		Haplotypes of MTAs identified with the barley line Morex carrying the Rpg1 gene
		Supercontig	supercontig2.30	supercontig2.11
		Posn. of MTA In supercontig	756871	134838
		Gene	PGTG_10886	PGTG_05433
R29M	0.75		GG	GG
640C	1.105		GG	GG
R29J	1.475		GG	GA
81AC46	1.665		GG	GG
Brcx26	1.57917		GA	GA
Brcx22	1.63333		GG	GA
A-5	1.90833		GG	GA
WM-1	1.9625		AA	GG
Lsp18	1.9875		GA	GA
Brcx14	1.99583		GA	GA
A-48	2.375		GG	GG
A-21	2.42917		GA	GA
81AC28	2.55		GG	GA
81AC34	2.575		GA	GA
AC-12	2.625		GA	GA
Brcx27	2.825		GA	GA
BrMo14	2.83125		GA	GA
BrMo22	2.85		GA	GA
Brcx43	2.89		GA	GA
Brcx39	2.94583		GG	GA
A-12	3		GA	GG
Mopu5	3		AA	GA
A-14	3.00833		GG	GA
Cwpu2	3.01		GA	GA
Epu10	3.01667		GG	GA
Sbpu21	3.01667		GA	GA
Sbpu14	3.02		GG	GA
BrPo16	3.02917		GA	GA
Sbpu18	3.04167		GG	GG
Brcx3	3.05		AA	GA
Brcx44	3.05		AA	GA
Epu14	3.0625		GG	GA
Brcx12	3.08333		AA	GA
Cwpu4	3.085		GA	GA
TMNK	3.09167		GA	GA
Sbpu26	3.1		GA	GA
Epu20	3.1		GG	GA
Epu11	3.1		AA	GA
Cwpu3	3.1		GA	GA
Brcx16	3.10417		AA	GA
Epu24	3.125		GG	GA
Lsp15	3.13333		AA	GA
Lsp16	3.14167		AA	GA
Brcx5	3.15		GA	GA
Mopu9	3.15		AA	GA
Sbpu5	3.16667		GA	GA
BrMo3	3.1875		AA	GA
BrMo23	3.2125		AA	GA
Mopu7	3.215		GA	GA
Brcx18	3.21667		AA	GA
Epu25	3.22083		GG	GA
Lsp8	3.225		GA	GA
Brcx21	3.22917		AA	GA
72-41-SP-2	3.41667		GA	GA
Dhpu4	3.26667		GA	GA
370-c	3.27083		GG	GA
Brcx32	3.275		GA	GA
BrMo13	3.27917		AA	GA
Brcx45	3.29167		GA	GA
Mopu10	3.29167		GA	GA
Epu27	3.29167		GG	GA
Bpu2	3.29167		AA	GA
Cwpu6	3.29167		GA	GA
BrMo10	3.3125		AA	GA
Cwpu5	3.3125		GA	GA
A-15	3.325		GA	GA
BrMo12	3.32917		AA	GA
Brcx7	3.33333		AA	GA
BrMo1	3.35		AA	GA
79_20	3.35		GA	AA
Mopu2	3.35		AA	GA
Bpu4	3.35		AA	GA
Brcx1	3.36667		AA	GA
Mopu3	3.37083		GA	GA
P84-16	3.375		GA	AA
R11c	3.375		GG	GA
72_00	3.5		AA	GA
Bpu1	3.375		AA	GA
QCCJ	3.375		AA	GA
Mopu4	3.40625		AA	GA
BrMo5	3.4125		AA	GA
Mopu8	3.4125		AA	GA
Mopu6	3.425		AA	GA
Brcx40	3.4375		AA	GA
Sbpu28	3.475		GA	GA
BrMo15	3.47917		AA	GA
BrPo17	3.47917		AA	GA
BrMo7	3.4875		AA	GA
BrMo18	3.5		AA	GA
Epu5	3.5		GG	GA
Bpu6	3.5125		AA	GA
BrMo9	3.51667		AA	GA
Mopu1	3.52083		AA	GA
Brcx6	3.5375		AA	GA
Psp8	3.55417		AA	GA
Brcx13	3.565		AA	GA
BrMo25	3.57917		AA	GA
Psp1	3.6		AA	GA
Mopu11	3.62		AA	GA
79.2	3.625		GA	GA
Psp4	3.625		AA	GA
79-1	3.64583		GA	GA
Brcx4	3.6625		AA	GA
Lsp21	3.6625		AA	GA
Sbpu32	3.665		AA	GA
Epu2	3.69583		GG	GA
Lsp28	3.7		AA	GA
Bpu5	3.7125		AA	GA
Lsp7	3.75		AA	GA
Brcx24	3.775		AA	GA
Lsp9	3.8125		AA	GA
Lsp27b	3.83333		AA	GA
Brcx49	4.06667		AA	GA
Correlation analysis
|r|				0.52
p-value				< 0.0001
